# Supplementary material for: Ethical, Legal, and Practical Concerns Surrounding the Implemention of New Forms of Consent for Health Data Research: Qualitative Interview Study
Source: J Med Internet Res. 2024 Aug 7;26:e52180. doi: 10.2196/52180 (PMC11339564; doi:10.2196/52180)
Supplement: Multimedia Appendix 2 [file jmir_v26i1e52180_app2.xlsx]

## Sheet: table 1
	process step	topic	problem	suggested solution	objection	Topic menioned by
planning and preparation of research	legal framework	realtion between data protection and confidentiality	confidentiality can be a bigger legal hurdle for data research than data protection			T: D3, D2, P: D3
	legal framework	federal state laws	laws of federal states differ and are partly outdated		differing legal frameworks for federal states as a non-issue, has to be accepted as part of the federal system	P: D3, D1, O: D2
	legal framework	multicenter research	the different legal frameworks in federal states render multicenter research difficult			P: D3
	legal framework	common legal standards	different legal frameworks for federal states complicate / prevent common standards			P: D3
	legal framework	use of standardised forms	different legal frameworks for federal states impede the desirable use of uniform forms across research sites			P: D1
	legal framework	"data donation"	multiple legal hurdles for data research	a common regulation for "data donation" would make it significantly easier to opbtain consent and would promote research		P: D3, S: D3
	legal framework	third parties affected by consent	consent to genetic research also affects relatives. They are not informed about research / have not consented.	the persons concerned should be involved in information and consent / at least broad consent should not be permitted		T: P2, P: P1, S: P1
	research planning	consent to research	obtaining consent is time-consuming, it needs the patient, impractical for retrospective studies	make greater use of options for research without consent, particularly in cases of secondary use of data	research without consent would not be accepted in Germany, would unduly limit right to self-determination, should not happen	P: D2, R3, S: D1, D2, O: R1, R2, P2, D3, IT2, IT4
	research planning	consent to research	research without consent could reduce public / patient support for research			P: IT1, R3
	research planning	patient participation in the conception of research	lack of acceptance of data research and sometimes poor quality	participation could increase acceptance and quality of research	patients' lack of time and knowledge; paying patients for taking part in conception of research or granting time off from work could help to compensate for this.	P: P3, S: P1,P3 O: P1
	research planning	contacting patients / research subjects	confidentiality as a recruitment / contacting hurdle			P: D3
	ethics commitee application	comprehesibility	comprehensibility of patient information is not always checked / ensured by ethics committees		but somtimes it is	P: R3, O: R1
	ethics commitee application	preparing ethics applications	great effort	research without ethics approval	Opposite experience: it is not that bad	P: R2, IT4, S: IT4, O: R2
	ethics commitee application	preparing ethics applications	great effort	research with broad consent		P: IT4, R2, S: IT4
	ethics commitee application	ethics commitee standards	a lot of subjectivity in practice			P: D3, R3
informed consent	obtaining consent	combining consent to data research and medical appointment	pressure to say yes: patients have the fear of not being treated or being treated worse if they refuse to consent			P: P1, P3, D2, R3
	obtaining consent	combining consent to data research and medical appointment	perceived time pressure	allow more time for consent, open the possibility to give consent independend of or after treatment	might decrease number of patients actually consenting	P: P1, R3 S: P1, P2, P3, O: R1
	obtaining consent	time expenditure	amount of time required by clinical staff to inform and obtain consent is very high	digital information and consent portal/ form	access barrier for older people	P: IT1, R1, S: IT1, IT4, R2, O: R1, P3, IT3
	obtaining consent	time expenditure	amount of time required by doctors for Broad Consent is very high	consent on admission	not every patient goes through admission, alternatives for special cases needed	P: D3, S: R1, R3, IT1, D3, O: IT3
	obtaining consent	time expenditure	amount of time required for clinical staff to inform and obtain consent is very high	consent by specifically trained staff		P: IT1, S: R1, R2
	disclosing information	comprehensibility	legal requirements impede comprehensibility	oral clarification as well as legally secure written information		P: IT2, IT4, R3, S: R2
	disclosing information	comprehensibility	lack of transparency due to poor comprehensibility	explanation videos	not every clinic has screens in admission rooms, should not replace personal communication	P: P2, D2, IT1, S: P1, P2, R2, R3 O: R1, R3, P2
	disclosing information	comprehensibility	lack of transparency due to poor comprehensibility	online information material	concrete presentation of studies on websites may be difficult if confidential industry information is concerned	P: P2, D2, IT1, R2, S: R2, R3, D2, IT1 O: D1
	disclosing information	comprehensibility	information that is difficult to understand (language) excludes certain population groups from participating in research	simple language		P: R2, S: D1, D3, R2, R3
	disclosing information	comprehensibility	broad consent of the MII too long	study-specific consent more transparent	comprehensibility does not depend on the model of consent	P: D3, S: D2, D3, O: R1
	disclosing information	comprehensibility	patient fears in case of poor comprehensibility			P: P1
	disclosing information	comprehensibility	standards / requirements for information disclosure too low	ethics committees should set stricter standards		P: R3, S: R3
	disclosing information	comprehensibility	for many people, consent forms are not easy to understand	as long as active consent is required, anyone who is overwhelmed by the information has the option not to participate		P: R2, R3, S: P2
	disclosing information	person disclosing information	too much time required for doctors	specifically trained staff at admission instead of physicians	number of consents might be lower, asking questions to the physician should remain an option	P: R1, R3 S: R2, O: R2, R1
	disclosing information	person disclosing information	researchers themselves are not experts in data protection	information disclosure by person with expertise in data protection		P: P2, S: P1, P2
	disclosing information	person disclosing information	varied expertise needed to inform properly - difficult to cover by one person	offer several people for clarification / queries		P: P2, S: P2
	disclosing information	person disclosing information	information might not be disclosed from an independent perspective	critical perspective desirable		P: P1, S: P1
	disclosing information	person disclosing information	digital solutions cannot replace personal interaction	personal approach and communication in person important for willingness to participate		P: P2, S: P2, P3
	disclosing information	specific information / specific research fields	risks of genetic research require special information			P: R2
	disclosing information	specific information / specific research fields	possibilities of future uses of the data cannot be adequately covered in information disclosure			P: P2, R3
	disclosing information	effort	disclosing information entails high effort	shorter information - risks are low anyway		P: R1, R3, S: R3
	disclosing information	effort	specific consent particularly time-consuming	broad consent better		P: R1, S: R1, IT4
	informed consent	effort	creating consent forms requires effort	standardisation of forms to reduce effort, text modules	not every consent suits every research, individual needs of patients	S: D2, O: D2, P2, P3
	informed consent	willingness to participate	lack of recognition for participants	there should be some form of compensation or at least explicit recognition, if patients participate in research		P: P2, S: P2
	informed consent	willingness to participate	patients have different preferences	adaptation of consent to patient preferences		P: P2, P3, S: P2, P3
	informed consent	documentation of given consents for consenting parties	time pressure, forgetfulness	paper printout for consenting parties		T: P3, P: R3, S: P1, P2
	aspects of specific consent models	study specific consent	costly, projects are prevented, bad for data minimisation, details of individual studies not interesting for patients, not suitable for biobanks		best data protection, greatest transparency, simple ethics votes, best information disclosure	T: P1, P: IT1, R2, R3, O: P1, P2, D1, D2, D3, IT4
	aspects of specific consent models	broad consent	broad consent could be misunderstood as a carte blanche by and for researchers			P: R3
	aspects of specific consent models	broad consent	broad consent also means high effort, especially because it is not as broad as often assumed; but less it is laborious for patients			P: D2
	aspects of specific consent models	broad consent	doctors' lack of motivation to obtain broad consent			P: IT1
	aspects of specific consent models	broad consent	no adequate information disclosure possible			P: P2
	aspects of specific consent models	broad consent		best for research		S: P1, P2, D1, R1
	aspects of specific consent models	broad consent	also very time-consuming and expensive if comprehensive	once established, broad consent processes could save considerable effort		P: IT3, S: IT4, R1
	aspects of specific consent models	broad consent	does not cover minors, persons not able to consent, and third countries			P: IT1
	aspects of specific consent models	broad consent	too long, the MII consent must not be adapted / shortened			P: D3
	aspects of specific consent models	tiered consent	broad consent too wide	tiered consent offers appropriate compromise, engages patients, offers greatest flexibility	unnecessary: every good broad consent contains tiered elements	P: R3, S: P2, D2, D3, IT3, O: R2
	aspects of specific consent models	combination of broad and specific consent		this is a good alternative to the other models		S: P1, D2
	aspects of specific consent models	digital consent platform / consent management	consent management means great effort	digital platform best solution for good data protection, simplifies follow-up processes		P: R3, S: IT3, IT4
adapting and withdrawing consent	adapting and withdrawing consent	implementation of withdrawal of consent	difficult to map, lack of managment structures	clear procedures needed, digital solutions as helpful		T: R1, IT1, P: P3, D2, D3, S: D2, IT3
	adapting and withdrawing consent	implementation of withdrawal of consent	not always easy to withdraw	naming an actually available contact person in the consent document is a condition of possibility of withdrawal		P: D2, P3, S: R2
	adapting and withdrawing consent	implementation of withdrawal of consent	knowledge about ongoing studies is a prerequisite for meaningful option to withdraw, and not always given			P: R3
	adapting and withdrawing consent	implementation of withdrawal of consent	impedes research	restriction of the right of withdrawal in exceptional cases		P: R1, S: R3
	adapting and withdrawing consent	consent models	broad consent too broad, specific consent requires too frequent requests	combining broad and specific consent: one-time disclosure of general information plus renewed, short and spefic consent for specific studies each time		S: P1, IT2, D2
handling of consent data	storage of consent data	consent management	withdrawal of consent difficult to map, large amounts of paper documents cannot be handled well	fully digital solutions		P: D3, S: IT2, IT3
	storage of consent data	consent management	version control (MII-consent), profile management (tiered consent) as a challenge	fully digital solutions	necessary, but expensive; digital solutions need to be functional	P: D1, D3, IT2, S: IT2, IT3, IT4, O: IT2, IT4
	storage of consent data	consent management	software solutions for consent management too expensive for small projects	centralised solutions reduce costs for individual projects		P: D2, IT3, S: IT3
	assessing validity of consent	interpretation of the scope of a given consent	interpretation problems regarding the scope of consent, especially with new developments in the field of research	easier in the case of specific consent, most difficult in the case of tiered consent or regarding vague formulations within broad consent		P: P1, D1, D2, S: D1, D2, IT3, IT4, R1
handling of treatment data in research contexts	processing and storage of health data	data security	is to be ensured	is easier to ensure through specific consent or digital platfroms/tiered consent		P: D2, S: D1
	processing and storage of health data	data security	limits of pseudonymisation/anonymisation and risks of bad pseudonomysiation/anonymisation	need for standards for good pseudonymisation/anonymisation		P: D1, IT2, S: D1
	processing and storage of health data	data security	risk of re-identification	large data storage centers reduce risk of re-identification, separate data storage solutions reduce risk of re-identification	risks particularly high in context of rare diseases	P: D1, R2, S: IT2, O: R2
	processing and storage of health data	data minimisation	may not be possible to adhere to in case of narrow consents	broad consent		P: IT1, S: IT1
	processing and storage of health data	data quality	is currently bad	ensure that the right to rectification is enforceable		P: P1, P2, P3, S: P3
	processing and storage of health data	access to own data	is currently difficult	should be ensured		P: P3, S: P2, P3
	data use	data security	absolute security not achievable	data can be adequately protected when persons responsible for data storage give sufficient thought to data security		P: IT2, S: D2, IT3, IT4
	data use	data potential	wasted potential in Germany, problematic attitude of clinics that health data of their patients is owned by them	broad consent, establishing large data centres		P: D2, R2, S: R3
	data use	data potential	specific consent limits potential too much	broad consent		P: D2, IT4, R2, S: D2, IT1, R1
	data use	data potential	aggregated data promises more security but is less useful			P: R2
	data use	methods of data processing	purpose limitation via consent difficult to achieve, also because future methods of data processing are unknown			P: IT3
	data transfer	transfer to companies	private sector actors have commercial interest and do not primarily serve the public good	it should be possible to exclude transfer of data to private companies in the consent		P: P1, D3, R2, S: P1, D3, R3
	data transfer	transfer to third countries	necessary in today's research landscape, but highly regulated	take transfer into account when designing consents	associated with risks	P: D1, D2, D3, IT1, IT3, S: IT3, O: D3, R2
handling of research results	research results	data quality	poor data quality can lead to harmful or worthless results			P: P3
	research results	publication	without a solution for data transfer to third-countries, publication may be difficult			P: D2
	research results	social value of research	big data processing threatens societal system of solidarity and freedom of choice			P: P1, P2, P3
	research results	misuse	valuable research is needed but currently restricted			P: P1, R2
data loss, data misuse	data loss	misuse	encouraged by interests of private companies			P: P1
	data loss	misuse	potential abuse through future, non-democratic regimes			P: P1
	data loss	misuse	encouraged by interests of insurance companies			P: P1
	data loss	misuse	risk of re-identification as central concern, AI increases risk of re-identification and stigmatisation			P: D1, D3
	data loss	data security breach	loss of patient trust due to unintended data loss	avoid data breaches through adherence to data security regulations	experiencing a data breach (by researchers) leads to greater understanding concerning these risks	P: P3, D2, D3, S: D2, O: D3
	data loss	enforceability of the law	often not ensured			P: P1, P2, P3
	Explanation for abbreviations in "Topic mention by": T: Topic was mentioned by (only given when relevant statements could not be clearly sortet to P, S or O); P: Problem was mentioned by; S: Solution was mentioned by; O: Objections was mentioned by. P1-P3: patient representative 1-3; D1-D3: data protection officers 1-3; IT1-IT4: health IT specialists 1-4; R1-R3: medical researchers 1-3.
