# Supplementary material for: Ethical, Legal, and Practical Concerns Surrounding the Implemention of New Forms of Consent for Health Data Research: Qualitative Interview Study
Source: J Med Internet Res. 2024 Aug 7;26:e52180. doi: 10.2196/52180 (PMC11339564; doi:10.2196/52180)
Supplement: Multimedia Appendix 3 [file jmir_v26i1e52180_app3.xlsx]

## Sheet: table 1
	Ablaufschritt	Themenfeld	Problem	Lösungsvorschlag	Einwand	Benannt von
Planung und Vorbereitung von Forschungsstudien	Rechtlicher Rahmen	Verhältnis Datenschutz und Schweigepflicht	Schweigepflicht kann eine größere rechtliche Hürde für Datenforschung sein als Datenschutz			T: D3, D2, P: D3
	Rechtlicher Rahmen	Landesgesetze	Landesgesetze teilweise veraltet		Unterschiedliche Landesgesetzgebungen sind kein besonderes Problem, das ist eben Teil des Föderalismus	P: D3, D1, E: D2
	Rechtlicher Rahmen	Forschungsverbünde mit mehreren Standorten	Der rechtliche unterschiedliche Rahmen der Bundesländer erschwert Forschungsverbünde mit mehreren Standorten			P: D3
	Rechtlicher Rahmen	Gemeinsame rechtliche Standards	Der rechtliche unterschiedliche Rahmen der Bundesländer erschwert / verhindert emeinsame Standards			P: D3
	Rechtlicher Rahmen	Nutzung einheitlicher Formulare	Der rechtliche unterschiedliche Rahmen der Bundesländer erschwert die wünschenswerte Nutzung standortübergreifend einheitlicher Formulare			P: D1
	Rechtlicher Rahmen	"Datenspende"	Vielfältige rechtliche Hürden für Datenforschung	Eine Regelung zur "Datenspende" würde Aufwand für Einwilligungen wesentlich reduzieren und Forschung fördern		P: D3, L: D3
	Rechtlicher Rahmen	Von Einwilligung betroffene Dritte	Einwilligung zur Genforschung betrifft auch Angehörige, diese sind über Forschung nicht informiert / haben nicht eingewilligt	Die Betroffenen sollten in Information und Enwilligung einbezogen werden/ mindestens Broad Consent sollte nicht zulässig sein		T: P2, P: P1, L: P1
	Forschungsplanung	Einwilligung in Forschung	Einwilligungen einholen ist aufwendig	Optionen zur Forschung ohne Einwilligung stärker nutzen, insbesondere wenn es um Sekundärnutzung geht	Forschung ohne Einwilligung ist in Deutschland nicht durchsetzbar, würde Recht auf Selbstbestimmung übermäßig einschränken, sollte nicht stattfinden	P: D2, R3, L: D1, D2, E: R1, R2, P2, D3, IT2, IT4
	Forschungsplanung	Einwilligung in Forschung	Verzicht auf Einwilligungen könnte öffentliche Unterstützung für Forschung verringern			P: IT1, R3
	Forschungsplanung	Beteiligung von PatientInnen an Forschungskonzeption	Mangelnde Akzeptanz von Datenforschung und mitunter schlechte Qualität	Beteiligung könnte Akzeptanz und Qualität der Forschung erhöhen	Zeitaufwand und Kentnismangel bei PatientInnen; dem wiederum könnte durch Freistellung oder finanziellen Ausgleich abgeholfen werden	P: P3, L: P1, P3, E: P1
	Forschungsplanung	Kontakaufnahme zu PatientInnen / ProbandInnen	Schweigepflicht als Rekrutierungshürde			P: D3
	Antrag Ethikkommission	Verständlichkeit	Verständlichkeit von Informationen für PatientInnen wird nicht immer sichergestellt		Manchmal aber schon	P: R3, E: R1
	Antrag Ethikkommission	Stellen von Ethikanträgen	Hoher Aufwand	Forschung ohne Ethikvotum	Gegenteilige Erfahrung: so schwierig ist es nicht	P: R2, IT4, L: IT4, E: R2
	Antrag Ethikkommission	Stellen von Ethikanträgen	Hoher Aufwand	Forschung mit breiter Einwilligung		P: IT4, R2, L: IT4
	Antrag Ethikkommission	Standards der Ethikkommissionen	In der Praxis viel Subjektivität			P: D3, R3
Aufklärung und Einwilligung	Einholung der Einwilligung	Zusammenlegung von Datenforschungseinwilligung und Behandlungsbesuch	Druck zum Ja: Patientinnen haben Angst, bei Ablehnung nicht oder schlechter behandelt zu werden			P: P1, P3, D2, R3
	Einholung der Einwilligung	Zusammenlegung von Datenforschungseinwilligung und Behandlungsbesuch	Wahrgenommener Zeitdruck	Bedenkzeit einräumen, Option zur Einwilligung unabhängig von der Behandlung einräumen	Möglicherweise sinkende Zahl von Einwilligungen	P: P1, R3, S: P1, P2, P3, E: R1
	Einholung der Einwilligung	Zeitaufwand	Zeitaufwand für Kliniken für Information und Einwilligung sehr hoch	Digitales Portal/ digitale Einwilligung	Zugangshürde für ältere Menschen	P: IT1, R1, L: IT1, IT4, R2, E: R1, P3, IT3
	Einholung der Einwilligung	Zeitaufwand	Zeitaufwand bei Broad Consent für ÄrztInnen enorm	Einwilligung bei Aufnahme	Nicht jede/r Patient/in geht durch die reguläre Aufnahmen, Alternativen für Sonderfälle notwendig	P: D3, L: R1, R3, IT1, D3, E: IT3
	Einholung der Einwilligung	Zeitaufwand	Zeitaufwand für Kliniken für Information und Einwilligung sehr hoch	Einwilligung durch geschultes Personal		P: IT1, L: R1, R2
	Durchführung der Aufklärung	Verständlichkeit	Rechtliche Anforderungen stehen Verständlichkeit im Weg	Mündliche Aufklärung und rechtssicherer Text		P: IT2, IT4, R3, L: R2
	Durchführung der Aufklärung	Verständlichkeit	Transparenzmangel bei schlechter Verständlichkeit	Erklärvideos	In Aufnahmeräumen der Klinik nicht immer Bildschirme vorhanden, sollten persönliche Kommunikation nicht ersetzen	P: P2, D2, IT1, L: P1, P2, R2, R3 E: R1, R3, P2
	Durchführung der Aufklärung	Verständlichkeit	Transparenzmangel bei schlechter Verständlichkeit	Online Informationsmaterial	Konkrete Darstellung von Studien auf Internetseiten mit Blick auf Industriegeheimnisse ggf. schwierig	P: P2, D2, IT1, R2, L: R2, R3, D2, IT1 E: D1
	Durchführung der Aufklärung	Verständlichkeit	Schwer verständliche Aufklärung (Sprache) schließt bestimmt Bevölkerungsgruppen von der Teilnahme an Forschung aus	Einfache Sprache		P: R2, L: D1, D3, R2, R3
	Durchführung der Aufklärung	Verständlichkeit	Broad Consent der MII zu lang	Studienspezifische Einwilligung transparenter	Verständlichkeit ist nicht von der Einwilligungsform abhängig	P: D3, L: D1, D3, E: R1
	Durchführung der Aufklärung	Verständlichkeit	Ängste bei schlechter Verständlichkeit			P: P1
	Durchführung der Aufklärung	Verständlichkeit	Standards / Vorgaben für Aufklärung zu niedrig	Ethikkommissionen sollten strengere Vorgaben machen		P: R3, L: R3
	Durchführung der Aufklärung	Verständlichkeit	Einwilligungen sind für viele Menschen nicht leicht zu verstehen.	Solange die aktive Einwilligung notwendig ist, bleibt allen, die mit den Informationen überfordert sind die Option, nicht mitzumachen		P: R2, R3, L: P2
	Durchführung der Aufklärung	Aufklärende Person	Zuviel Zeitaufwand für ÄrztInnen	Geschultes Personal am Empfang statt ÄrztInnen	Rückfragen direkt an ÄrztInnen zu stellen sollte eine Option bleiben.	P: R1, R3 L: R2, E: R2, R1
	Durchführung der Aufklärung	Aufklärende Person	Forschende selbst keine ExpertInnen für Datenschutz	Aufklärung durch Person mit Expertise im Datenschutz		P: P2, L: P1, P2
	Durchführung der Aufklärung	Aufklärende Person	Viele Teilbereiche/expertisen schwer von einer Person abzudecken	Mehrere Personen für Aufklärung anbieten / für Rückfragen benennen		P: P2, L: P2
	Durchführung der Aufklärung	Aufklärende Person	Information wird nicht immer aus einer unbeteiligten Perspektive vermittelt	Kritische Perspektive wünschenswert		P: P1, L: P1
	Durchführung der Aufklärung	Aufklärende Person	Digitale Lösungen könnten persönliche Gespräche ersetzen	Persönliche Ansprache für Bereitschaft zur Teilnahme wichtig		P: P2, L: P2, P3
	Durchführung der Aufklärung	Besondere Inhalte / Forschungsfelder	Risiken der Genforschung erfordern besondere Aufklärung			P: R2
	Durchführung der Aufklärung	Besondere Inhalte / Forschungsfelder	Möglichkeiten zukünftiger Nutzung der Daten kann in Aufklärung nicht hinreichend abgedeckt werden			P: P2, R3
	Durchführung der Aufklärung	Aufwand	Aufklärung ist viel Aufwand	Weniger Aufklärung - Gefahr ist ohnehin nicht hoch		P: R1, R3, L: R3
	Durchführung der Aufklärung	Aufwand	Spezifische Einwilligungen besonders aufwendig	Breite Einwilligung besser		P: R1, L: R1, IT4
	Aufklärung und Einwilligung allgemein	Aufwand	Einwilligungsformulare zu erstellen ist zeitaufwendig	Vereinheitlichung der Formulare um Aufwand zu redzieren	Nicht jede Einwilligung passt zu jeder Forschung, individuelle Bedürfnisse von PatientInnen	L: D2, O: D2, P2, P3
	Aufklärung und Einwilligung allgemein	Bereitschaft zur Teilnahme	zu wenig Anerkennung für Forschungsteilnehmende	Es sollte eine Form der Kompensation oder zumindest der expliziten Anerkennung für Forschungsteilnahme geben		P: P2, L: P2
	Aufklärung und Einwilligung allgemein	Bereitschaft zur Teilnahme	PatientInnen haben unterschiedliche Wünsche	Anpassung der Einwilligung an PatientInnen		P: P2, P3, L: P2, P3
	Aufklärung und Einwilligung allgemein	Nachvollziehbarkeit erteilter Einwilligungen für Einwilligende	Zeitdruck, Vergesslichkeit	Papierausdruck für Einwilligende		T: P3, P: R3, L: P1, P2
	Aspekte spezifischer Einwilligungsmodelle	Studienspezfische Einwilligung	Aufwendig, Projekte werden verhindert, schlecht für Datensparsamkeit, Details von Einzelstudien für PatientInnen nicht interessant, für Biobanken keine Option		Bester Datenschutz, größte Transparenz, einfache Ethikvoten, beste Aufklärung	T: P1, P: IT1, R2, R3, E: P1, P2, D1, D2, D3, IT4
	Aspekte spezifischer Einwilligungsmodelle	Broad Consent	Broad Consent könnte als Freibrief für Forschende missverstanden werden			P: R3
	Aspekte spezifischer Einwilligungsmodelle	Broad Consent	Broad Consent ist auch aufwendig, insbesondere weil er nicht so breit ist wie oft angenommen, aber weniger aufwendig für Patient:innen			P: D2
	Aspekte spezifischer Einwilligungsmodelle	Broad Consent	Fehlende Motivation zur Einholung bei ÄrztInnen			P: IT1
	Aspekte spezifischer Einwilligungsmodelle	Broad Consent	Keine angemessene Aufklärung möglich			P: P2
	Aspekte spezifischer Einwilligungsmodelle	Broad Consent		Ideal für Forschung		L: P1, P2, D1, R1
	Aspekte spezifischer Einwilligungsmodelle	Broad Consent	Falls flächendeckend auch sehr kostenintensiv	Etablierte Prozesse könnten erhebliche Aufwände sparen		P: IT3, L: IT4, R1
	Aspekte spezifischer Einwilligungsmodelle	Broad Consent	Deckt Minderjährige, Nicht-Einwilligungsfähige und Drittstaaten nicht ab			P: IT1
	Aspekte spezifischer Einwilligungsmodelle	Broad Consent	Zu lang, Version MII darf nicht angepasst / gekürzt werden			P: D3
	Aspekte spezifischer Einwilligungsmodelle	Tiered Consent	Broad Consent zu weit	Gestufte Einwilligung bietet den angemessenen Kompromiss, nimmt Patientinnen mit, bietet größte Flexibilität	Unnötig. Jeder gute Broad Consent enthält Abstufungen	P: R3, L: P2, D2, D3, IT3, E: R2
	Aspekte spezifischer Einwilligungsmodelle	Kombination Broad und Specific Consent		Besser als alle anderen Modelle		L: P1, D2
	Aspekte spezifischer Einwilligungsmodelle	Einwilligungsplattform / Einwilligungsmanagment	Einwilligungsmanagment aufwendig	Digitale Plattform beste Lösung für guten Datenschutz, vereinfacht Folgeprozesse		P: R3, S: IT3, IT4
Anpassung und Widerruf der Einwilligung	Anpassung und Widerruf der Einwilligung	Umsetzung des Widerrufs	Schwer abzubilden, fehlende Strukturen	klare Strukturen notwendig, digitale Lösungen etablieren		T: R1, IT1, P: P3, D2, D3, L: D2, IT3
	Anpassung und Widerruf der Einwilligung	Umsetzung des Widerrufs	Es ist nicht immer einfach zu widerrufen	Tatsächlich verfügbare Ansprachpartner im Einwilligungsdokument als Voraussetzung von Widerruf		P: D2, P3, L: R2
	Anpassung und Widerruf der Einwilligung	Umsetzung des Widerrufs	Wissen über laufende Studien ist Voraussetzung und nicht immer gegeben			P: R3
	Anpassung und Widerruf der Einwilligung	Umsetzung des Widerrufs	Erschwert Forschung	Einschränkung des Rechts auf Widerrauf in Ausnahmefällen		P: R1, L: R3
	Anpassung und Widerruf der Einwilligung	Einwilligungsmodelle	Broad Consent zu weit, Specific Consent erfordert zu häufige Nachfragen	Zweistufiger Consent: Einmalige Aufklärung, erneute Nachfrage für je konkrete Studien		L: P1, IT2, D2
Umgang mit Einwilligungsdaten	Speicherung von Einwilligungsdaten	Einwilligungsmanagement	Widerruf schwer abzubilden, große Mengen von Papiereinwilligungen sind schlecht zu handhaben	volldigitale Lösungen notwendig		P: D3, L: IT2, IT3
	Speicherung von Einwilligungsdaten	Einwilligungsmanagement	Versionsverwaltung (MII-Consent), Profilverwaltung (gestufter Consent)	Volldigitale Lösungen	Notwendig, aber teuer; digitale Lösungen müssen praktisch und funktional sein	P: D1, D3, IT2, L: IT2, IT3, IT4, E: IT2, IT4
	Speicherung von Einwilligungsdaten	Einwilligungsmanagement	Software Lösungen für Einwilligung zu teuer für kleine Projekte	Zentrale Lösungen verringern Kosten für einzelne Projekte / Träger		P: D2, IT3, S: IT3
	Entscheidung über Gültigkeit der Einwilligung	Auslegungsfragen	Interpretationsprobleme, insbesondere bei neuen Entwicklungen im Bereich der Forschung	einfacher bei spezifischer Einwilligung, am problematischsten wird es im gestuften Modelll oder bei vagen Formulierungen im Broad Consent		P: P1, D1, D2, L: D1, D2, IT3, IT4, R1
Umgang mit Behandlungsdaten in der Forschung	Verarbeitung und Speicherung Behandlungsdaten	Datensicherheit	Ist zu gewährleisten	Ist durch spezifische Einwilligung oder digitale Plattformen/gestufte Einwilligung besser zu gewährleisten		P D2,S: D1
	Verarbeitung und Speicherung Behandlungsdaten	Datensicherheit	Grenzen der Pseudonymisierung/Anonymisierung und Risiken schlechter Pseudonymisierung/Anonymisierung	Standards guter Pseudonymisierung/Anonymisierung notwendig		P: D1, IT2, L: D1
	Verarbeitung und Speicherung Behandlungsdaten	Datensicherheit	Risiko der Re-Identifizierung	Große Datenzentren verringern Risiko der Identifizierbarkeit, separate Lösungen für Datenspeicherung reduzieren Risiken der Re-identifikation	Risiken besonders hoch im Kontext seltener Erkrankungen	P: D1, R2, L: IT2, E: R2
	Verarbeitung und Speicherung Behandlungsdaten	Datensparsamkeit	Bei engen Consenten ggf. nicht gegeben	Broad Consent		P: IT1, L: IT1
	Verarbeitung und Speicherung Behandlungsdaten	Datenqualität	Ist aktuell schlecht	Recht auf Änderung durchsetzbar machen		P: P1, P2, P3, L: P3
	Verarbeitung und Speicherung Behandlungsdaten	Zugriff auf eigene Daten	Ist aktuell schwierig	sollte ermöglicht werden		P: P3, L: P2, P3
	Nutzung von Daten	Datensicherheit	Absolute Sicherheit nicht erreichbar	Daten sind geschützt, wenn AnwenderInnen sich ordentlich Gedanken machen		P: IT2, L: D2, IT3, IT4
	Nutzung von Daten	Potential von Daten	Verschenktes Potential in Deutschland, Besitzanspruchsdenken von Kliniken problematisch	Breite Einwilligung, große Datenzentren		P: D2, R2, L: R3
	Nutzung von Daten	Potential von Daten	Spezifische Einwilligung beschränkt Potential zu sehr	Breite Einwilligung		P: D2, IT4, R2, L: D2, IT1, R1
	Nutzung von Daten	Potential von Daten	Aggregierte Daten versprechen mehr Sicherheit, sind aber auch weniger nützlich			P: R2
	Nutzung von Daten	Methoden der Verarbeitung	Zweckbindung über Einwilligung schwierig, auch weil zukünftige Methoden der Datenauswertung unbekannt			P: IT3
	Weitergabe von Daten	Weitergabe an Unternehmen	Vorbehalte gegenüber Interessen privatwirtschaftlicher Akteure	Weitergabe an private Unternbehmen sollte in der Einwilligung ausgeschlossen werden können		P: P1, D3, R2, L: P1, D3, R3
	Weitergabe von Daten	Weitergabe an Drittstaaten	In heutiger Forschungslandschaft notwendig, aber stark reguliert	Bei der Gestaltung von Consenten mitberücksichtigen	Risikobehaftet	P: D1, D2, D3, IT1, IT3, L: IT3, E: D3, R2
Umgang mit Ergebnissen	Forschungsergebnisse	Datenqualität	Falsche Ergebnisse aufgrund schlechrer Datenqualität schädlich oder wertlos			P: P3
	Forschungsergebnisse	Publikation	Ohne Drittstaatenlösung Publikation ggf. erschwert			P: D2
	Forschungsergebnisse	Gesellschaftlicher Wert der Forschung	Verarbeitung großer Datenmengen bedroht Solidarsystem und Freiheit der Lebensgestaltung			P: P1, P2, P3
	Forschungsergebnisse	Gesellschaftlicher Wert der Forschung	Aktuell wird wünschenswerte Forschung stark eingeschränkt			P: P1, R2
Datenverlust, Datenmissbrauch	Verlust von Daten	Missbrauch	Befördert durch Unternehmensinteressen			P: P1
	Verlust von Daten	Missbrauch	potentieller Missbrauch durch zukünftige, nicht-demokratische Regime			P: P1
	Verlust von Daten	Missbrauch	Befördert durch entsprechende Versicherungsinteressen			P: P1
	Verlust von Daten	Missbrauch	Durch KI steigt Risiko von Wiedererkennung und Stigmatisierung			P: D1, D3
	Verlust von Daten	Datenpannen	Vertrauensverlust von PatientInnen durch Datenverluste	Datenpannen vermeiden	Erleben einer Datenpanne (durch Forschende) führt zu größerem Verständnis	P: P3, D2, D3, L: D2, E: D3
	Verlust von Daten	Durchsetzbarkeit von Recht	Häufig nicht gegeben			P: P1, P2, P3
	Explanation for abbreviations in "Benannt von": T: Themenfeld wurde benannt (nur angegeben, wenn relevante Aussagen weder P, L noch E zuzuordnen waren); P: Problem wurde benannt; L: Lösungsvorschlag wurde benannt; E: Einwand wurde benannt. P1-P3: patient representative 1-3; D1-D3: data protection officers 1-3; IT1-IT4: health IT specialists 1-4; R1-R3: medical researchers 1-3.
